# Supplementary material for: Restoration of the healing microenvironment in diabetic wounds with matrix-binding IL-1 receptor antagonist
Source: Commun Biol. 2021 Mar 26;4:422. doi: 10.1038/s42003-021-01913-9 (PMC7998035; doi:10.1038/s42003-021-01913-9)
Supplement: Supplementary file 4 — Supplementary Data 1 [file 42003_2021_1913_MOESM4_ESM.xlsx]

## Sheet: Main figures
FIGURE 1								FIGURE 2												FIGURE 3												FIGURE 4
Figure 1a		IL-1β						Figure 2b	Fibronectin											Figure 3a	d 7					d 8						Figure 4a		IL-1β
		Leprdb/+							GST-PlGF-2123-152	GST-PlGF-2123-144	GST-PlGF-2123-141	GST-PlGF-2123-137	GST-PlGF-2123-134	GST-PlGF-2123-132	GST-PlGF-2130-137	GST					Saline	PDGF-BB	PDGF-BB/PlGF123-141	IL-1Ra	IL-1Ra/PlGF123-141	Saline	PDGF-BB	PDGF-BB/PlGF123-141	IL-1Ra	IL-1Ra/PlGF123-141		(Figure S8)		Saline				IL-1Ra				IL-1Ra/PlGF123-141
	d 6	0.33	0.12	0.31	0.27				0.2	0.29	0.65	0.28	0.2	0.09	0.12	0.06					23.57	0	18.65	28.62	70.23	36.55	72.54	52.93	70.67	44.78			d 6	0.418	0.493	0.469	0.536	0.315	0.361	0.468	0.296	0.214	0.137	0.176	0.098
	d 9	0.16	0.31	0.22	0.09				0.27	0.24	0.48	0.33	0.31	0.08	0.09	0.06					33.96	23.45	40.23	18.6	32.83	65.48	100	52.17	30.43	100			d 9	0.303	0.235	0.293	0.42	0.177	0.156	0.374	0.274	0.145	0.093	0.022	0.065
	d 12	0.11	0.03	0.06	0.15				0.47	0.48	0.54	0.31	0.15	0.04	0.08	0.03					0	24.12	13.51	31.61	92.34	25.81	38	100	31.03	100			d 12	0.159	0.212	0.214	0.371	0.198	0.157	0.28	0.196	0.077	0.049	0.024	0.119
		Leprdb/db							0.36	0.45	0.62	0.26	0.21	0.04	0.05	0.02					0	3.81	24.42	36.34	80.03	33.33	55.17	100	33.07	100
	d 6	0.86	0.49	0.33	0.12																12	0	28.62	45	100	43.97	22.06	100	43.69	92.16				IL-6
	d 9	0.42	0.54	0.16	0.31				Vitronectin												0	22.95	44.89	20.2	57.88	59.38	16.24	100	34.57	100				Saline				IL-1Ra				IL-1Ra/PlGF123-141
	d 12	0.25	0.34	0.11	0.03				GST-PlGF-2123-152	GST-PlGF-2123-144	GST-PlGF-2123-141	GST-PlGF-2123-137	GST-PlGF-2123-134	GST-PlGF-2123-141	GST-PlGF-2130-137	GST					26.58	3.34	40.06	58.96	78.91	43.97	44.69	100	100	100			d 6	0.354	0.399	0.379	0.278	0.198	0.235	0.376	0.307	0.181	0.122	0.151	0.078
									0.8	0.61	1.17	0.52	0.46	0.17	0.13	0.02					5.88	1.99	37.99	22.45	100	15.28	30.92	51.21	26.02	100			d 9	0.234	0.187	0.238	0.329	0.162	0.156	0.301	0.253	0.112	0.079	0.038	0.108
		IL-1Ra							0.69	0.45	1.2	0.36	0.3	0.16	0.15	0.01																	d 12	0.123	0.168	0.189	0.287	0.12	0.139	0.207	0.19	0.113	0.058	0.053	0.024
		Leprdb/+							0.79	0.91	0.84	0.41	0.37	0.18	0.17	0.04				Figure 3d	Saline	IL-1Ra	IL-1Ra/PlGF123-141	PDGF-BB	PDGF-BB/PlGF123-141
	d 6	5.89	9.69	8.77	5.94				0.61	0.68	0.89	0.32	0.33	0.18	0.19	0.03					0.0109	0.0118	0.0384	0.0209	0.0475									CXCL1
	d 9	6.23	9.98	8.89	8.28																0.0032	0.0293	0.035	0.0294	0.0371									Saline				IL-1Ra				IL-1Ra/PlGF123-141
	d 12	7.93	10.64	9.23	10				Tenascin C												0.0172	0.0227	0.0543	0.0411	0.0565								d 6	1.478	1.153	1.614	1.089	1.033	0.708	1.015	1.241	0.728	0.529	0.61	0.34
		Leprdb/db							GST-PlGF-2123-152	GST-PlGF-2123-144	GST-PlGF-2123-141	GST-PlGF-2123-137	GST-PlGF-2123-134	GST-PlGF-2123-132	GST-PlGF-2130-137	GST					0.0049	0.01	0.0582	0.01	0.0458								d 9	0.502	0.374	0.464	0.729	0.351	0.306	0.605	0.524	0.381	0.172	0.099	0.124
	d 6	1.63	1.75	3.47	1.71				0.42	0.41	0.53	0.25	0.18	0.08	0.12	0.04					0.0085	0.0157	0.0696	0.0142	0.0756								d 12	0.26	0.425	0.361	0.583	0.217	0.416	0.252	0.337	0.295	0.07	0.036	0.08
	d 9	2.86	4.9	4.83	1.96				0.37	0.21	0.64	0.23	0.17	0.11	0.09	0.03					0.0055	0.0031	0.022	0.024	0.0829
	d 12	2.6	6.35	3.08	4.03				0.42	0.26	0.54	0.24	0.17	0.08	0.07	0.03					0.0093	0.0075	0.0284	0.0176	0.0307									TGF-β1
									0.32	0.49	0.6	0.2	0.16	0.09	0.08	0.05					0.0168	0.0237	0.033	0.0284	0.0576									Saline				IL-1Ra				IL-1Ra/PlGF123-141
Figure 1b	Unstimulated		Stimulated																														d 6	0.179	0.255	0.364	0.214	0.304	0.431	0.425	0.218	0.531	0.406	0.587	0.71
	Leprdb/+	Leprdb/db	Leprdb/+	Leprdb/db					Fibrinogen											Figure 3f		Neutrophils											d 9	0.176	0.18	0.185	0.332	0.228	0.268	0.387	0.163	0.483	0.389	0.464	0.576
	0.06	0.15	67.13	121.12					GST-PlGF-2123-152	GST-PlGF-2123-144	GST-PlGF-2123-141	GST-PlGF-2123-137	GST-PlGF-2123-134	GST-PlGF-2123-132	GST-PlGF-2130-137	GST						Saline											d 12	0.207	0.262	0.094	0.176	0.134	0.226	0.316	0.215	0.293	0.4	0.383	0.529
	0.08	0.25	48.15	205.11					0.56	0.45	0.84	0.27	0.34	0.13	0.11	0.03					d 6	29.5	14.4	21.7	13.6	32.7	34.6	33	34.2
	0.1	0.21	63.45	211.05					0.35	0.34	0.78	0.3	0.32	0.09	0.12	0.07					d 9	19.4	10.1	13.1	11.2	21.6	24.1	22.8	22.3					IL-4
	0.09	0.2	39.9	169.98					0.62	0.6	0.73	0.28	0.13	0.08	0.07	0.06					d 12	1.8	8.9	5.6	2.8	8.2	7.1	9.8	10.7					Saline				IL-1Ra				IL-1Ra/PlGF123-141
	0.07	0.23	76.88	145.64					0.58	0.62	0.77	0.3	0.2	0.06	0.09	0.06																	d 6	0.067	0.034	0.048	0.085	0.058	0.045	0.08	0.07	0.058	0.072	0.116	0.103
	0.06	0.18	70.65	184.05																		IL-1Ra											d 9	0.069	0.043	0.034	0.04	0.029	0.049	0.086	0.076	0.192	0.1	0.093	0.129
									Heparan sulfate												d 6	30.2	24.8	25	26.1	28.2	27.5	22.1	26				d 12	0.057	0.101	0.041	0.116	0.06	0.124	0.126	0.101	0.136	0.197	0.196	0.247
Figure 1d	d 7		d 9		d 14				GST-PlGF-2123-152	GST-PlGF-2123-144	GST-PlGF-2123-141	GST-PlGF-2123-137	GST-PlGF-2123-134	GST-PlGF-2123-132	GST-PlGF-2130-137	GST					d 9	27	5.02	9.29	5.5	20.5	11.5	12.6	14.3
	Leprdb/db	Leprdb/db-Il1r1-/-	Leprdb/db	Leprdb/db-Il1r1-/-	Leprdb/db	Leprdb/db-Il1r1-/-			0.5	0.57	0.57	0.28	0.16	0.05	0.06	0.04					d 12	1.1	13.8	4.5	3.4	2.5	3.7	4.9	5.1					IL-10
	14.76	34.28	43.44	100	100	100			0.45	0.26	0.5	0.22	0.13	0.04	0.08	0.05																		Saline				IL-1Ra				IL-1Ra/PlGF123-141
	9.03	63.76	65.92	100	100	100			0.39	0.42	0.62	0.31	0.19	0.07	0.04	0.03						IL-1Ra/PlGF123-141											d 6	0.035	0.026	0.033	0.013	0.044	0.022	0.046	0.043	0.074	0.063	0.085	0.05
	5.27	9.69	16.79	98.16	98.46	100			0.41	0.46	0.71	0.26	0.12	0.05	0.1	0.01					d 6	26.7	21.2	30.7	18.3	17.9	19.5	22.3	21.2				d 9	0.014	0.017	0.011	0.006	0.015	0.012	0.022	0.033	0.054	0.041	0.029	0.022
	0.22	79.95	77.36	100	83.2	100															d 9	6.3	6.4	2.8	5.6	5.6	7.4	4.4	10.9				d 12	0.016	0.038	0.018	0.007	0.018	0.015	0.024	0.019	0.033	0.012	0.021	0.024
	22.8	75.66	64.85	100	71.7	100		Figure 2e		IL-1Ra			IL-1Ra/PlGF123-141			IL-1Ra/PlGF123-141 + Plasmin					d 12	2.5	5.4	26.7	6.3	1.4	1.2	1	0.9
	34.24	21.4	37.16	100	100	100			d 1	75.3	62.6	68.4	8.5	5	7.3	25.6	17.3	11.4																MMP-2
	47.97	23.88	45.78	100	100	100			d 2	82.2	69.1	79.9	11.8	5.4	8.5	41.7	29.4	25.6				Macrophages												Saline				IL-1Ra				IL-1Ra/PlGF123-141
	15.38	46	32.4	100	100	100			d 3	86.6	72.8	87.4	12.3	5.5	8.8	52.5	48.8	37.9				Saline											d 6	1.802	1.299	1.121	1.201	0.934	0.708	1.192	1.431	0.757	0.576	0.403	0.46
	21.92	38.2	56.23	90.4	100	100			d 4	89.7	74.2	92.3	12.4	5.6	8.9	68.2	57.6	49.1			d 6	2.1	1.8	3	0.9	1.2	3.7	1.9	2.8				d 9	0.842	0.743	0.818	1.19	0.829	0.789	0.867	0.64	0.435	0.265	0.441	0.194
	9.97	28.62	59.88	97.8	81.6	100			d 5	90.2	76	93	12.4	5.6	8.9	74.8	64.7	66.8			d 9	33.4	38	30.4	25.9	20.4	18.2	18.4	15.6				d 12	0.438	0.569	0.605	1.039	0.683	0.493	0.467	0.68	0.417	0.204	0.125	0.266
	27.76	44.79	29.6	82.8	81.4	100			d 6	91.7	76.2	93.7	12.4	5.7	9	79.7	71	75.2			d 12	28.1	15.3	16.3	28.2	13.5	14.7	10.8	15
	19.48	39.58	36.15	100	82.8	100			d 7	92	76.3	94	12.5	5.7	9	84.7	82.3	83.2																MMP-9
																						IL-1Ra												Saline				IL-1Ra				IL-1Ra/PlGF123-141
										PDGF-BB			PDGF-BB/PlGF123-141			PDGF-BB/PlGF123-141 + Plasmin					d 6	3.9	2.5	5.3	2.3	4.2	2.1	3.8	1.7				d 6	4.167	4.257	2.831	3.96	2.624	4.248	3.44	3.349	2.659	1.286	1.579	1.673
									d 1	47.4	57	31.8	6.9	4.1	5.9	15.4	8.2	22.9			d 9	24.7	26.7	24.3	28.8	16.7	13.4	22.2	23				d 9	4.541	2.54	2.658	2.267	2.537	3.046	2.716	1.83	0.631	1.638	1.392	1.198
									d 2	75.3	62.3	50.5	9.6	5.5	6.8	29.3	22.9	36.2			d 12	19	22.3	22.8	12.5	21.7	24.3	21.1	17				d 12	0.684	1.691	1.045	0.969	1.047	0.763	1.775	1.042	0.218	0.423	0.544	1.032
									d 3	79.2	69.6	66.2	10	5.7	7.1	43.6	33.8	47
									d 4	83.2	72	69.9	10.1	5.8	7.2	52.4	43.8	57.9				IL-1Ra/PlGF123-141												TIMP-1
									d 5	85.6	74.3	70.5	10.1	6.1	7.2	59.8	51.6	66.8			d 6	1.6	2.6	1.9	1.1	9.6	8.8	5.5	4.5					Saline				IL-1Ra				IL-1Ra/PlGF123-141
									d 6	86.7	74.9	71	10.1	6.1	7.3	65.4	58.1	71.1			d 9	31.4	28.1	42.1	30.8	41.2	27.2	35.3	31.4				d 6	0.131	0.097	0.084	0.071	0.12	0.184	0.167	0.097	0.21	0.165	0.236	0.118
									d 7	87.8	75.2	71.2	10.2	6.2	7.3	70.5	64.4	75.6			d 12	9.8	41.1	26.6	29.7	28.5	32.8	27.2	31.6				d 9	0.101	0.06	0.102	0.132	0.091	0.131	0.154	0.083	0.233	0.198	0.205	0.151
																																	d 12	0.072	0.139	0.046	0.109	0.067	0.124	0.085	0.088	0.134	0.16	0.152	0.243
								Figure 2f		IL-1Ra				IL-1Ra/PlGF123-141								M2-like macrophages
									d 1	19.45	34.18	27.73	23.27	83.82	47.55	66.8	76.45					Saline												FGF-2
									d 3	14.83	6.08	10.5	9.75	37.94	50.19	40.75	59.57				d 6	2712	3070	5246	2064	749	1103	935	824					Saline				IL-1Ra				IL-1Ra/PlGF123-141
									d 5	5.46	3.62	5.62	3.23	32.61	27.46	22.77	36.09				d 9	2314	1956	1716	2382	2278	1950	2742	3401				d 6	0.287	0.565	0.475	0.4	0.674	0.811	0.6	0.483	1.181	0.926	1.324	0.894
									d 8	1.67	0.81	1.4	1.78	10.93	13.13	16.93	25.8				d 12	1204	992	772	1275	4399	4056	3013	2932				d 9	0.568	0.621	0.572	0.703	0.655	0.815	0.825	0.597	1.326	1.18	1.046	1.088
																																	d 12	0.569	0.909	0.382	0.621	0.938	0.752	0.929	0.761	1.076	1.134	1.744	1.48
										PDGF-BB				PDGF-BB/PlGF123-141								IL-1Ra
									d 1	32.02	22.91	20.27	45.18	57.91	74.26	83.9	79.91				d 6	2040	2810	5336	3240	1492	2045	1893	1134					PDGF-BB
									d 3	8.33	16.92	5.92	21.83	49.58	58.75	37.08	65.09				d 9	3584	3892	4409	6222	3410	3113	2933	3003					Saline				IL-1Ra				IL-1Ra/PlGF123-141
									d 5	6.69	9.75	4.76	3.92	24.37	46.84	28.54	34.92				d 12	2563	5837	2619	2017	3815	3862	3204	2921				d 6	0.179	0.275	0.343	0.573	0.383	0.833	0.444	0.319	0.745	0.627	0.994	1.106
									d 8	2.53	3.17	2.27	2.52	14.73	18.8	21.95	24.27																d 9	0.332	0.484	0.329	0.483	0.387	0.28	0.739	0.501	1.048	0.831	0.864	0.638
																						IL-1Ra/PlGF123-141											d 12	0.282	0.452	0.396	0.541	0.361	0.643	0.341	0.607	0.553	0.658	0.71	0.788
																					d 6	2815	2080	1448	1931	3515	3952	2853	3546
																					d 9	6438	3767	5710	4619	6524	6394	5704	5613					VEGF-A
																					d 12	2702	3462	3878	6634	6124	6852	6401	5963					Saline				IL-1Ra				IL-1Ra/PlGF123-141
																																	d 6	0.021	0.046	0.021	0.031	0.031	0.059	0.03	0.047	0.081	0.116	0.085	0.128
																																	d 9	0.038	0.103	0.06	0.052	0.108	0.079	0.083	0.05	0.13	0.107	0.179	0.14
																																	d 12	0.071	0.054	0.09	0.088	0.085	0.124	0.105	0.119	0.145	0.114	0.192	0.134
																																Figure 4b	Saline	970	1040	1048	1181	1019	1123
																																	IL-1β	1128	1264	1434	1330	1174	1174
																																Figure 4c	Uninjured	Saline	IL-1Ra	IL-1Ra/PlGF123-141
																																	183	406	221	154
																																	226	479	335	160
																																	172	331	220	207
																																		383	260	228

## Sheet: Supplementary figures
Figure S1	Leprdb/db	Leprdb/db-Il1r1-/-	Leprdb/+		Figure S3a	0	0.001		0.01		0.1		1		no IL-1β		Figure S4c	d 7	d 9		Figure S5b	Uninjured	Saline	IL-1Ra/PlGF123-141		Figure S6a	Saline	IL-1Ra/PlGF123-141		Figure S8		IL-1β													Figure S9	MMP-2			IL-6
	467	500	261				IL-1Ra	IL-1Ra/PlGF123-141	IL-1Ra	IL-1Ra/PlGF123-141	IL-1Ra	IL-1Ra/PlGF123-141	IL-1Ra	IL-1Ra/PlGF123-141				22.85	5.25			96	868	90			46.54	73.18		(Figure 4a)		Saline				IL-1Ra				IL-1Ra/PlGF123-141						PBS	IL-1β		PBS
	500	500	262			1.32	0.91	1.14	0.72	0.78	0.12	0.28	0.03	0.03	0.01			34.36	37.85			90	806	90			46.99	35.24			d 6	0.418	0.493	0.469	0.536	0.315	0.361	0.468	0.296	0.214	0.137	0.176	0.098			0.61	2.73		0.15
	500	446	250			1.16	1.07	0.83	0.75	0.89	0.32	0.2	0.09	0.09	0.02			0	8.48			90	846	110			43.72	39.72			d 9	0.303	0.235	0.293	0.42	0.177	0.156	0.374	0.274	0.145	0.093	0.022	0.065			0.8	2.34		0.12
	500	500	263			1.44	0.95	1.24	0.84	0.95	0.28	0.32	0.05	0.05	0.01			25.9	2.54			90	898	133			47.87	56.04			d 12	0.159	0.212	0.214	0.371	0.198	0.157	0.28	0.196	0.077	0.049	0.024	0.119			1.12	2.4		0.24
						1.1	0.86	0.99	0.95	0.8	0.18	0.48	0.03	0.07	0.03			0	9.97			92	106	92			35.01	72.26																		0.92	3.09		0.13
																		0	58.73			98	398	92			36.43	60.2				IL-6
					Figure S3b	1		5		20								0	17.56			98	798	90			50.31	53.32				Saline				IL-1Ra				IL-1Ra/PlGF123-141						CCL3			CXCL1
						PDGF-BB	PDGF-BB/PlGF123-141	PDGF-BB	PDGF-BB/PlGF123-141	PDGF-BB	PDGF-BB/PlGF123-141							25.13	54.43			98	100	90			49.63	70.47			d 6	0.354	0.399	0.379	0.278	0.198	0.235	0.376	0.307	0.181	0.122	0.151	0.078			PBS	IL-1β		PBS
						18.1	14.2	36	58.7	65.3	51.7							8.45													d 9	0.234	0.187	0.238	0.329	0.162	0.156	0.301	0.253	0.112	0.079	0.038	0.108			0.2	0.74		2.51
						24.5	27.2	51.8	33.6	56.9	60.3							45.12													d 12	0.123	0.168	0.189	0.287	0.12	0.139	0.207	0.19	0.113	0.058	0.053	0.024			0.21	0.85		3.26
						10.5	9.7	45.5	50.3	53.1	62.8																																			0.33	0.72		2.14
						15	22.4	48.8	39.4	56.6	58.7																					CXCL1														0.34	0.96		3.79
																																Saline				IL-1Ra				IL-1Ra/PlGF123-141
																															d 6	1.478	1.153	1.614	1.089	1.033	0.708	1.015	1.241	0.728	0.529	0.61	0.34			CXCL10
																															d 9	0.502	0.374	0.464	0.729	0.351	0.306	0.605	0.524	0.381	0.172	0.099	0.124			PBS	IL-1β
																															d 12	0.26	0.425	0.361	0.583	0.217	0.416	0.252	0.337	0.295	0.07	0.036	0.08			0.32	1.44
																																														0.24	1.65
																																TGF-β1														0.11	1.1
																																Saline				IL-1Ra				IL-1Ra/PlGF123-141						0.23	1.37
																															d 6	0.179	0.255	0.364	0.214	0.304	0.431	0.425	0.218	0.531	0.406	0.587	0.71
																															d 9	0.176	0.18	0.185	0.332	0.228	0.268	0.387	0.163	0.483	0.389	0.464	0.576
																															d 12	0.207	0.262	0.094	0.176	0.134	0.226	0.316	0.215	0.293	0.4	0.383	0.529
																																IL-4
																																Saline				IL-1Ra				IL-1Ra/PlGF123-141
																															d 6	0.067	0.034	0.048	0.085	0.058	0.045	0.08	0.07	0.058	0.072	0.116	0.103
																															d 9	0.069	0.043	0.034	0.04	0.029	0.049	0.086	0.076	0.192	0.1	0.093	0.129
																															d 12	0.057	0.101	0.041	0.116	0.06	0.124	0.126	0.101	0.136	0.197	0.196	0.247
																																IL-10
																																Saline				IL-1Ra				IL-1Ra/PlGF123-141
																															d 6	0.035	0.026	0.033	0.013	0.044	0.022	0.046	0.043	0.074	0.063	0.085	0.05
																															d 9	0.014	0.017	0.011	0.006	0.015	0.012	0.022	0.033	0.054	0.041	0.029	0.022
																															d 12	0.016	0.038	0.018	0.007	0.018	0.015	0.024	0.019	0.033	0.012	0.021	0.024
																																MMP-2
																																Saline				IL-1Ra				IL-1Ra/PlGF123-141
																															d 6	1.802	1.299	1.121	1.201	0.934	0.708	1.192	1.431	0.757	0.576	0.403	0.46
																															d 9	0.842	0.743	0.818	1.19	0.829	0.789	0.867	0.64	0.435	0.265	0.441	0.194
																															d 12	0.438	0.569	0.605	1.039	0.683	0.493	0.467	0.68	0.417	0.204	0.125	0.266
																																MMP-9
																																Saline				IL-1Ra				IL-1Ra/PlGF123-141
																															d 6	4.167	4.257	2.831	3.96	2.624	4.248	3.44	3.349	2.659	1.286	1.579	1.673
																															d 9	4.541	2.54	2.658	2.267	2.537	3.046	2.716	1.83	0.631	1.638	1.392	1.198
																															d 12	0.684	1.691	1.045	0.969	1.047	0.763	1.775	1.042	0.218	0.423	0.544	1.032
																																TIMP-1
																																Saline				IL-1Ra				IL-1Ra/PlGF123-141
																															d 6	0.131	0.097	0.084	0.071	0.12	0.184	0.167	0.097	0.21	0.165	0.236	0.118
																															d 9	0.101	0.06	0.102	0.132	0.091	0.131	0.154	0.083	0.233	0.198	0.205	0.151
																															d 12	0.072	0.139	0.046	0.109	0.067	0.124	0.085	0.088	0.134	0.16	0.152	0.243
																																FGF-2
																																Saline				IL-1Ra				IL-1Ra/PlGF123-141
																															d 6	0.287	0.565	0.475	0.4	0.674	0.811	0.6	0.483	1.181	0.926	1.324	0.894
																															d 9	0.568	0.621	0.572	0.703	0.655	0.815	0.825	0.597	1.326	1.18	1.046	1.088
																															d 12	0.569	0.909	0.382	0.621	0.938	0.752	0.929	0.761	1.076	1.134	1.744	1.48
																																PDGF-BB
																																Saline				IL-1Ra				IL-1Ra/PlGF123-141
																															d 6	0.179	0.275	0.343	0.573	0.383	0.833	0.444	0.319	0.745	0.627	0.994	1.106
																															d 9	0.332	0.484	0.329	0.483	0.387	0.28	0.739	0.501	1.048	0.831	0.864	0.638
																															d 12	0.282	0.452	0.396	0.541	0.361	0.643	0.341	0.607	0.553	0.658	0.71	0.788
																																VEGF-A
																																Saline				IL-1Ra				IL-1Ra/PlGF123-141
																															d 6	0.021	0.046	0.021	0.031	0.031	0.059	0.03	0.047	0.081	0.116	0.085	0.128
																															d 9	0.038	0.103	0.06	0.052	0.108	0.079	0.083	0.05	0.13	0.107	0.179	0.14
																															d 12	0.071	0.054	0.09	0.088	0.085	0.124	0.105	0.119	0.145	0.114	0.192	0.134
[truncated: 11 more columns]
